# Supplementary material for: Nuclear Localization Sequence of FGF1 Is Not Required for Its Intracellular Anti-Apoptotic Activity in Differentiated Cells
Source: Cells. 2022 Feb 2;11(3):522. doi: 10.3390/cells11030522 (PMC8833943; doi:10.3390/cells11030522)
Supplement: Supplementary file 1 [file cells-11-00522-s001.zip]

Archive with 1 entries (1 files):
- cells-1545167-supplementary.pdf
